# Supplementary material for: ATP functions as a pathogen-associated molecular pattern to activate the E3 ubiquitin ligase RNF213
Source: Nat Commun. 2025 May 13;16:4414. doi: 10.1038/s41467-025-59444-4 (PMC12075652; doi:10.1038/s41467-025-59444-4)
Supplement: Supplementary file 4 — Source Data [file 41467_2025_59444_MOESM4_ESM.xlsx]

## Sheet: Figure 1
Fig. 1j
ATPγS (mM)	Buffer		AMP (900 μM)		ADP (900 μM)
	Rep1	Rep2	Rep1	Rep2	Rep1	Rep2
0	0.0596155	0.146194		0.0791074		0.0823256
0.000128	0.152815	0.178422	0.298799	0.133787	0.116568	0.0832115
0.00064	0.280875	0.181549	0.216101	0.1551	0.119966	0.0675692
0.0032	0.335067	0.138667	0.260835	0.167877	0.133387	0.0917359
0.016	0.379529	0.199559	0.446112	0.201873	0.164889	0.0975559
0.08	0.773598	0.377346	0.709013	0.403034	0.227698	0.123319
0.4	0.930043	0.623469	0.981143	0.673677	0.39292	0.231146
2	0.724949	0.91172	1.09583	0.800977	0.533258	0.462286
10	1	1	0.886603	0.809992	0.640895	0.584383

## Sheet: Figure 2
Fig. 2c
	ABP Electroporation, 4h	ABP Electroporation, 1h	ABP No electroporation	No ABP
UBR7	4	3	0	0
HERC4	3	3	0	0
TRIM33	1	3	0	0
UBR4	15	4	0	0
PJA1	3	4	0	0
RING1	6	5	0	0
RNF213	7	6	0	0
RNF114	6	6	0	2
PJA2	5	7	0	0
NEDD4L	5	10	0	0
HECTD1	17	13	0	0
OBI1	10	14	0	0
HERC2	19	24	0	0
BRAP	25	29	0	0
HECTD4	46	42	0	0
HECTD3	44	45	0	0
HERC1	59	58	0	0
UBA6	76	66	0	0
HUWE1	121	90	0	0
UBE3C	76	92	0	0
UBR5	100	124	0	0
UBA1	275	231	18	11
MYCBP2	232	258	0	0

## Sheet: Figure 3
Fig. 3a
2-DG 30 mM		293 T-REx RNF213 KO + RNF213-HA
–		1.16237	0.940381	0.897252
+		0.295333	0.3228	0.492426
Fig. 3e
WT	2.69555	6.30097	2.49744
∆RZ	1.31341	0.920575	1.10249
WA3	0.878229	0.965566	1.58845
WA4	0.728911	0.315084	0.52607
WB3	5.58755	5.22337	12.6266
Fig. 3f
Control	0.882499	1.14933	0.968174
IFN α1	1.4141	1.39059	1.25463
IFN 2β	1.38481	1.34792	1.23326
IFN γ	1.11732	1.21406	1.22291
IFN Universal	1.05947	1.31793	1.24496
IFN α14	1.01794	1.21413	1.12825
Fig. 3g
	0.836606	0.907031	1.1238	1.04112	1.04383	1.04761
IFN	1.00583	0.964832	1.00311
	1.38662	1.40891	1.13674
	1.51384	1.62803	1.52311
2-DG	0.830999	0.881719	0.865391
	0.714958	0.813927	0.778534
	0.569877	0.596839	0.564851
IFN/2-DG	1.01336	1.04071	1.01037
	0.926052	0.929085	0.937399
	0.605022	0.601444	0.606455
Fig. 3i
	Expression			Activity
Mock	1	1	1	1	1	1
2-DG	0.739318			0.410107
IFN	2.11881	2.15356	2.20715	15.9657	9.45106	16.5171
IFN/2-DG	2.13825	1.62546	1.44892	4.96445	0.912457	1.79255
Fig. 3k
	log2_FC	-log10_Pval
VWA8_HUMAN	-0.931965	4.94867
CNOT1_HUMAN	-0.371015	0.198493
NUD19_HUMAN	0.284167	1.56415
BACH_HUMAN	-1.25435	2.50836
CLIC1_HUMAN	2.48537	2.6198
RPOM_HUMAN	0.203948	1.10981
IF2B3_HUMAN	1.72714	2.586
DDX3X_HUMAN	0.418838	3.72994
ACACB_HUMAN	-0.349896	3.01497
TRAD1_HUMAN	1.19363	1.30708
IRS4_HUMAN	0.28847	2.83999
GAK_HUMAN	0.255775	1.1568
SC16A_HUMAN	-0.194573	2.00046
SR140_HUMAN	-0.503343	1.07777
DHX15_HUMAN	0.827887	1.36801
ZZEF1_HUMAN	0.205919	0.382914
SERA_HUMAN	-0.301659	1.04714
WDR62_HUMAN	-1.60387	1.70744
TXNL1_HUMAN	-0.739297	4.13277
IDH3B_HUMAN	0.0354719	0.114675
PTCD1_HUMAN	-0.0359962	0.0663526
NDUS7_HUMAN	0.0321376	0.0729183
MPPB_HUMAN	0.0191688	0.047346
CSDE1_HUMAN	0.87588	4.81786
ERAL1_HUMAN	-0.368838	4.13277
NU155_HUMAN	-0.0946838	0.380095
CLPX_HUMAN	-1.15179	5.80813
GLSK_HUMAN	0.127858	0.804563
SMC2_HUMAN	1.39257	1.29105
ARI2_HUMAN	0.996617	0.807158
AHSA1_HUMAN	-1.23881	2.5458
PCNT_HUMAN	-0.767569	3.97218
LDHA_HUMAN	-1.10913	3.47268
DHE3_HUMAN	-0.388637	3.1992
GSHR_HUMAN	-0.023952	0.0579662
K1C14_HUMAN	-1.06256	3.36862
ALBU_HUMAN	-0.204645	1.88688
ALDOA_HUMAN	-1.41655	4.06288
K2C1_HUMAN	-0.612679	2.64813
G3P_HUMAN	-1.12949	6.41737
ADT2_HUMAN	-0.0471434	0.353108
PCCA_HUMAN	-0.00428695	0.0211229
PCCB_HUMAN	-0.386248	3.55045
CDK1_HUMAN	0.368497	2.33449
ENOA_HUMAN	-1.12625	3.99101
NPM_HUMAN	-0.195183	0.326621
LDHB_HUMAN	-1.60797	4.05716
TBB5_HUMAN	-0.232174	2.43977
HS90A_HUMAN	-2.46531	3.29512
HS90B_HUMAN	-0.390722	3.83253
ASNS_HUMAN	1.19774	5.01148
VIME_HUMAN	-2.13143	4.02166
RS17_HUMAN	0.0542018	0.0478705
DLDH_HUMAN	0.355841	0.760055
PARP1_HUMAN	0.567306	3.82559
UCHL1_HUMAN	-0.0995203	0.670204
CH60_HUMAN	-0.313204	3.4518
BIP_HUMAN	-0.581184	5.17293
HSP7C_HUMAN	-0.462141	4.3037
ODB2_HUMAN	-0.214624	0.108379
ACADM_HUMAN	-2.24984	3.10537
TOP2A_HUMAN	-0.122342	0.260635
PYC_HUMAN	-0.166854	1.58655
C1TC_HUMAN	0.594141	3.47268
KCRB_HUMAN	0.683155	4.64163
EF2_HUMAN	-0.159841	1.78698
K1C10_HUMAN	-0.157925	1.44855
K2C5_HUMAN	-0.692793	3.22474
ETFA_HUMAN	-1.96758	1.78698
MIF_HUMAN	-0.144456	1.12909
KPYM_HUMAN	-0.737491	5.00305
RS2_HUMAN	-0.459923	3.66866
DESP_HUMAN	-0.520997	3.13517
PYRG1_HUMAN	0.26355	1.93064
DDX5_HUMAN	-0.18912	0.804563
TCPA_HUMAN	-1.3046	1.58464
SON_HUMAN	0.0570352	0.109227
RL17_HUMAN	0.318388	0.328603
E2AK2_HUMAN	1.02681	1.96841
FLNA_HUMAN	-0.156148	1.53865
PIMT_HUMAN	-0.127465	1.17021
FBRL_HUMAN	-0.278555	0.144557
PUR2_HUMAN	0.46902	2.43611
UBA1_HUMAN	0.302488	2.68637
ADRO_HUMAN	-0.516884	1.85427
RS3_HUMAN	-0.460448	4.11199
MCM3_HUMAN	0.563559	2.49472
ATPA_HUMAN	-0.877303	4.94867
PTBP1_HUMAN	-0.178673	0.374299
SYVC_HUMAN	0.476393	1.94977
EF1G_HUMAN	0.514749	3.78768
KAD4_HUMAN	-0.695331	4.02701
1433T_HUMAN	-0.108011	1.05076
RL10_HUMAN	0.213857	1.58464
PYR1_HUMAN	0.9014	5.65141
NDUS1_HUMAN	0.121688	0.455491
DPOD1_HUMAN	2.81652	5.40624
3MG_HUMAN	0.471474	1.76357
PRDX6_HUMAN	-0.462218	2.42732
RL12_HUMAN	-1.31494	5.00305
RPB2_HUMAN	0.975144	3.7839
PUR9_HUMAN	0.910493	1.1767
HNRH1_HUMAN	0.354646	2.24113
RL9_HUMAN	-0.788272	1.00882
MCM7_HUMAN	1.70127	4.76164
GLYM_HUMAN	-1.46446	2.75065
K1C9_HUMAN	-1.36935	5.01148
MYH9_HUMAN	-2.39327	2.59712
NU214_HUMAN	0.184167	1.72176
K22E_HUMAN	-0.768936	4.57712
ATPG_HUMAN	-0.273266	1.58098
RL4_HUMAN	-0.336362	2.90937
LONM_HUMAN	-0.0285182	0.18865
GRP75_HUMAN	-0.660385	4.15677
RS19_HUMAN	-0.175016	1.05076
ECHA_HUMAN	0.505497	1.68793
LAP2B_HUMAN	-0.417415	3.99101
STAT1_HUMAN	1.04229	1.87953
LPPRC_HUMAN	1.40969	6.83212
EFTS_HUMAN	0.261507	1.13624
VDAC2_HUMAN	0.490983	0.355056
UBP5_HUMAN	1.12128	6.37375
KI67_HUMAN	-0.580744	0.471552
CRKL_HUMAN	-0.176514	1.14688
RL27A_HUMAN	-0.0117687	0.0579662
RS9_HUMAN	-0.304407	2.26891
RS5_HUMAN	-0.149802	1.29105
RS10_HUMAN	-0.236933	2.02857
MAP1B_HUMAN	-1.2751	2.6882
CAPZB_HUMAN	-0.338183	0.488472
DPOD2_HUMAN	0.484672	0.389407
FAS_HUMAN	-0.0538977	0.373919
TCPG_HUMAN	-0.458925	1.87992
EFTU_HUMAN	-0.10865	0.773479
RBP2_HUMAN	-0.529095	1.76357
GUAA_HUMAN	-1.69156	1.65787
PPOX_HUMAN	1.56003	2.36723
EMD_HUMAN	-0.91266	5.28456
BPL1_HUMAN	-0.181651	1.70744
RL14_HUMAN	-1.26237	5.01148
TCPQ_HUMAN	-0.17737	1.29469
FXR1_HUMAN	0.240684	0.742043
UBP11_HUMAN	2.18901	2.13583
HNRPM_HUMAN	-0.827188	4.94867
IMA1_HUMAN	-0.295936	1.39527
KIF11_HUMAN	0.194721	0.616017
TXTP_HUMAN	0.190334	0.641941
ACLY_HUMAN	-0.984415	3.15007
DPOG1_HUMAN	-0.318448	1.75733
SYRC_HUMAN	-0.362256	0.308381
P5CS_HUMAN	0.0780714	0.380095
XPO2_HUMAN	0.584566	3.92035
ECHB_HUMAN	-0.373661	0.351502
EIF3B_HUMAN	1.68233	2.08418
CORO7_HUMAN	0.196826	0.166464
NU107_HUMAN	0.716989	0.462541
TPIS_HUMAN	-2.03315	4.64135
SC61B_HUMAN	0.107663	0.488258
IF4A1_HUMAN	0.720562	4.86161
RS20_HUMAN	0.273226	2.54158
RS3A_HUMAN	-1.43329	1.68061
RL37A_HUMAN	0.153501	0.353108
HNRPK_HUMAN	-0.311808	1.03973
RS8_HUMAN	-0.908932	3.98282
RS15A_HUMAN	0.138728	1.01052
RS16_HUMAN	0.331584	3.06415
RS14_HUMAN	-0.458372	3.84923
RS23_HUMAN	0.26662	1.88083
RS18_HUMAN	-0.0493638	0.310612
RS29_HUMAN	-0.10751	0.627393
RS13_HUMAN	-0.0322797	0.0917493
RS11_HUMAN	-0.532318	1.88083
RL7A_HUMAN	-1.89685	3.77569
RS4X_HUMAN	-0.556868	1.73658
RS6_HUMAN	-0.947285	3.38568
H4_HUMAN	-3.84248	10.6252
RAN_HUMAN	-1.59857	5.80813
RL23_HUMAN	0.214749	1.81949
RS25_HUMAN	-0.0224606	0.119695
RS26_HUMAN	0.160567	0.573504
RS30_HUMAN	0.0547454	0.224253
RL11_HUMAN	0.0488041	0.274927
RL8_HUMAN	-0.211434	0.473321
PPIA_HUMAN	-0.334337	3.25547
RS27A_HUMAN	0.490824	3.86426
RL38_HUMAN	0.191421	1.8141
RACK1_HUMAN	0.0169261	0.0709892
UB2L3_HUMAN	0.725336	5.01148
TCPB_HUMAN	0.156559	1.3353
PRKDC_HUMAN	0.0981869	1.01817
MPCP_HUMAN	-0.0654163	0.262881
VIGLN_HUMAN	0.571976	4.046
CLH1_HUMAN	-0.568261	2.59712
HNRPU_HUMAN	-0.46579	2.83654
RL6_HUMAN	-0.952063	4.9244
IF4G1_HUMAN	0.348819	1.70899
UBE3A_HUMAN	0.876283	5.7278
PRDX1_HUMAN	-0.00304945	0.0172789
RL18_HUMAN	-0.616373	2.27329
CKAP4_HUMAN	-0.13813	1.26917
NSUN2_HUMAN	0.572806	1.11285
GRSF1_HUMAN	0.592723	4.4383
TRAP1_HUMAN	0.699962	0.36956
FLII_HUMAN	1.09886	1.3312
ACACA_HUMAN	-0.989681	4.53336
ACACA_HUMAN	-0.0988725	0.799309
AAPK1_HUMAN	1.11096	1.82669
TIF1B_HUMAN	3.6183	1.35506
PABP4_HUMAN	-0.0355578	0.0198032
TCOF_HUMAN	-0.0528573	0.348798
SQSTM_HUMAN	-0.477264	2.00046
FHL3_HUMAN	-0.296906	0.303745
KEAP1_HUMAN	0.239529	0.191841
SCRIB_HUMAN	1.51867	2.64813
TTL12_HUMAN	1.13812	3.22926
FKBP8_HUMAN	0.120622	0.698961
FRG1_HUMAN	0.169928	0.222405
RBM39_HUMAN	-0.423351	1.5051
NBR1_HUMAN	-0.366757	1.88434
TRIPC_HUMAN	0.518993	4.12705
TRIPC_HUMAN	0.459933	1.63929
PUM1_HUMAN	-1.22242	1.0764
2A5D_HUMAN	0.841055	1.50764
LBR_HUMAN	-0.292412	0.145476
IMB1_HUMAN	0.0124331	0.0211229
CND2_HUMAN	0.504753	1.96841
CND1_HUMAN	0.889877	5.55013
SYLM_HUMAN	0.0674292	0.0279122
PCM1_HUMAN	-2.09804	7.85716
NONO_HUMAN	0.243416	2.00285
PCBP1_HUMAN	-0.13794	1.56635
PCBP2_HUMAN	-0.00316634	0.0210741
UBE3C_HUMAN	0.843092	0.764973
SKIV2_HUMAN	1.19449	1.1035
SF01_HUMAN	0.493027	0.664567
RBBP7_HUMAN	1.35351	4.66166
SMN_HUMAN	0.848215	2.42485
TRXR1_HUMAN	-2.33875	2.32217
INF2_HUMAN	0.990185	0.652774
TIM50_HUMAN	-0.782016	0.641941
ACSF3_HUMAN	0.163821	0.897009
HERC4_HUMAN	0.299765	1.17021
PRC2B_HUMAN	0.568942	0.382914
SYAM_HUMAN	-0.237269	2.73588
SYVM_HUMAN	0.0951871	0.315642
CE170_HUMAN	-1.04544	4.56867
UBR4_HUMAN	-0.0568786	0.145476
ATPF1_HUMAN	0.199161	0.192853
RN213_HUMAN	2.93056	10.0246
ARMC6_HUMAN	1.48656	1.85551
EDC4_HUMAN	0.00733627	0.0275261
PDXD1_HUMAN	0.343478	3.46034
TTC37_HUMAN	2.20771	3.13517
SYDM_HUMAN	-0.364428	3.84923
BRAT1_HUMAN	1.26018	1.77096
C1TM_HUMAN	0.350587	3.17851
TIFAB_HUMAN	-0.165031	0.530782
SND1_HUMAN	-0.206192	0.109227
DDX46_HUMAN	0.455458	0.351502
DHX30_HUMAN	0.194547	1.93876
FAKD5_HUMAN	0.358626	2.5038
ZCCHV_HUMAN	0.430657	2.29638
HAUS6_HUMAN	-2.80265	4.046
HUWE1_HUMAN	0.401514	3.90029
AACS_HUMAN	1.48885	2.586
CIR1_HUMAN	-0.163049	0.876733
DAAF5_HUMAN	1.3996	0.958202
GPSM1_HUMAN	-0.970327	3.46445
CHERP_HUMAN	0.674193	4.31332
ANKH1_HUMAN	-0.536804	4.4425
SRRM1_HUMAN	0.0367619	0.112781
THNS1_HUMAN	-1.4836	1.77186
ASCC3_HUMAN	0.296745	1.58098
MTURN_HUMAN	-0.129586	0.36956
NKAP_HUMAN	-0.415239	3.3276
SR1IP_HUMAN	-0.381785	1.70548
TNR6A_HUMAN	-1.2973	1.10981
COQ8A_HUMAN	-0.144693	1.4464
RP9_HUMAN	-0.315905	2.57673
TBC15_HUMAN	-0.166711	1.62041
NEK9_HUMAN	-1.00936	1.82562
F222B_HUMAN	-0.740303	3.2729
CKAP2_HUMAN	-1.36669	0.75082
ATX2L_HUMAN	-0.507724	4.26798
GCN1_HUMAN	1.49411	7.28071
DDX17_HUMAN	-0.29497	2.43977
FUBP2_HUMAN	-0.722673	2.47876
GCDH_HUMAN	-1.4295	3.09836
ARHG2_HUMAN	0.221611	1.62701
USP9X_HUMAN	0.0282381	0.0911118
RRF2M_HUMAN	-0.371665	2.95511
FAKD4_HUMAN	0.667682	3.15016
ACSF2_HUMAN	-0.0765535	0.428739
COQ8B_HUMAN	-0.450242	2.26251
KBP_HUMAN	2.2362	3.10422
RNF31_HUMAN	-1.69616	1.0429
EDC3_HUMAN	0.394322	0.352543
OTUB1_HUMAN	0.153492	1.31582
FUBP3_HUMAN	0.786593	0.58249
ITCH_HUMAN	0.734374	4.81786
RBM14_HUMAN	0.644587	4.34244
SPAG5_HUMAN	-1.93878	3.08628
EFGM_HUMAN	-0.202314	0.668751
MCCA_HUMAN	-0.121221	1.25432
WRIP1_HUMAN	1.72007	2.77604
CK5P1_HUMAN	0.199884	0.355056
NUP88_HUMAN	0.728985	4.47256
DNJC7_HUMAN	-0.236589	1.31506
METH_HUMAN	0.335192	0.326621
HCD2_HUMAN	-1.41559	4.15677
MIPEP_HUMAN	0.753714	0.473345
PKP2_HUMAN	-1.19681	1.09088
CND3_HUMAN	1.55063	1.91322
GPTC1_HUMAN	-0.376984	0.646542
NTPCR_HUMAN	-0.286348	2.08904
ESYT1_HUMAN	0.743851	2.22833
MMTA2_HUMAN	0.185828	1.5051
TBB6_HUMAN	-0.20436	1.79734
GNL3_HUMAN	-0.3633	1.07959
SYTM_HUMAN	-0.184161	1.53936
HDHD5_HUMAN	0.202322	1.58003
HOIL1_HUMAN	-0.557785	1.3704
MKRN2_HUMAN	0.335463	1.49455
RBGPR_HUMAN	0.48667	3.26266
UN45A_HUMAN	0.64535	2.33954
HAUS4_HUMAN	-2.12766	2.21943
YTDC2_HUMAN	0.835509	1.22587
NT5D2_HUMAN	0.690642	3.4518
XPO5_HUMAN	1.12789	1.22535
MCCB_HUMAN	-0.464203	3.77569
TRXR2_HUMAN	-0.921827	0.757453
NO40_HUMAN	-0.593013	1.74632
INO1_HUMAN	-0.381228	1.89197
SYIM_HUMAN	-0.34808	3.02052
SMC4_HUMAN	1.03413	0.895416
RN19A_HUMAN	1.70354	2.5244
ARGL1_HUMAN	-0.215379	1.89287
IF2B1_HUMAN	0.172559	0.464805
RCC2_HUMAN	-0.21904	1.07242
SYLC_HUMAN	2.61502	2.12266
SUCB1_HUMAN	0.168477	0.914175
DHCR7_HUMAN	-0.588404	1.78698
RNF14_HUMAN	-0.0201263	0.109227
DIC_HUMAN	0.992182	1.00882
AASS_HUMAN	-1.01244	1.31582
DDX20_HUMAN	0.450722	1.93876
DDX41_HUMAN	-0.4203	3.9723
HECD1_HUMAN	-0.769564	0.58249
CP131_HUMAN	-2.5753	3.92035
SRRM2_HUMAN	-0.423659	3.99101
RRP44_HUMAN	3.24267	5.14517
SYYM_HUMAN	-0.095764	0.531511
KAD6_HUMAN	1.71032	1.74632
STRAP_HUMAN	0.792324	1.17834
FARP1_HUMAN	1.28574	3.13517
TRAF6_HUMAN	-0.614938	1.0833
TELO2_HUMAN	1.99042	2.39614
ARI1_HUMAN	0.497919	2.55237
PRC2C_HUMAN	-0.235154	1.68903
TRUA_HUMAN	1.01644	3.67513
AUP1_HUMAN	-0.511595	0.180296
NCOA3_HUMAN	-0.855835	1.964

## Sheet: Supplementary Figure 1
Supplementary Fig. 1
h
ATP/Mg	WT			WB4
0	0.13395	0.116142	0.398183	0.401304	0.301268	0.367033
0.4	0.216914	0.193372	0.41041	0.707217	1.09208	1.00542
4	0.469333	0.285717	0.532306	0.545744	0.926412	0.87711
40	1	1	1	0.614352	0.854389	0.563812

## Sheet: Supplementary Figure 2
Supplementary Fig. 2
i
Cas9	0.974024	1.00579	1.02256	1.03842	1.0138	0.99755	0.993684	0.99723	0.913111	1.02739	0.998571	1.01787
Cas9/sgUbe1L_3	0.775571	0.78973	0.76263	0.761964	0.755232	0.776276	0.70534	0.685284	0.649029	0.735219	0.737184	0.811185
j
	Cas9						Cas9/sgUbe1L_3
Control	1.05287	1.05472	1.0611	1.05464	0.934403	0.842271	0.797873	0.779363	0.932249	0.854999	0.918006	0.913482
IFN 1000 U/mL	1.36713	1.33752	1.10992	1.23829	1.10226	1.03644	0.99989	1.05975	1.0444	1.11714	1.05124	1.20121
IFN 100 U/mL	1.32194	1.29403	1.15982	1.05506	1.14608	1.10596	1.02197	1.08565	1.12075	1.01661	1.05388	1.17994
IFN 10 U/mL	1.00406	1.02772	1.25546	1.32075	1.04381	1.03383	0.936799	1.02683	1.09909	0.955618	1.00427	1.18132
